# Supplementary material for: Heterodimer of A2A and Oxytocin Receptors Regulating Glutamate Release in Adult Striatal Astrocytes
Source: Int J Mol Sci. 2022 Feb 19;23(4):2326. doi: 10.3390/ijms23042326 (PMC8879615; doi:10.3390/ijms23042326)
Supplement: Supplementary file 1 [file ijms-23-02326-s001.zip]

Archive with 1 entries (1 files):
- ijms-1583588-supplementary.pdf
